# Supplementary material for: Burnout syndrome among frontline doctors of secondary and tertiary care hospitals of Bangladesh during COVID-19 pandemic
Source: PLoS One. 2022 Nov 22;17(11):e0277875. doi: 10.1371/journal.pone.0277875 (PMC9681110; doi:10.1371/journal.pone.0277875)
Supplement: S1 File — (XLSX) [file pone.0277875.s001.xlsx]

## Sheet: Sheet1
ID	SEX	EMPLO_S	DUTY_T	EMO_T	PER_T	DEPE_T	EMO_C	PER_C	DEPER_C	HIGH_B	AGE_3	Degree_2	Acedemi_2	Duty_2	Patient_T	Duty_hour
1	M	Gov	3	27	14	17	High	High	High	Yes	2	1	1	4	2	1
2	M	Gov	3	32	24	14	High	High	High	Yes	1	1	2	4	2	1
3	F	Gov	3	31	24	17	High	High	High	Yes	1	1	1	4	1	2
4	M	Priva	2	19	8	17	Moderate	High	High	No	1	1	1	2	2	1
5	M	Gov	3	33	20	21	High	High	High	Yes	1	1	1	4	2	2
6	M	Priva	2	26	20	10	Moderate	High	High	No	1	1	1	2	2	2
7	M	Gov	2	31	21	20	High	High	High	Yes	2	1	2	4	1	1
8	M	Gov	3	29	21	20	High	High	High	Yes	1	1	1	1	1	1
9	F	Priva	3	31	22	14	High	High	High	Yes	1	1	1	4	1	1
10	M	Gov	3	24	17	13	Moderate	High	High	No	3	1	2	2	1	1
11	M	Gov	3	29	19	13	High	High	High	Yes	3	1	1	2	1	1
12	F	Gov	3	25	20	17	Moderate	High	High	No	2	1	1	2	1	1
13	M	Gov	3	27	20	16	High	High	High	Yes	2	1	2	2	1	1
14	M	Gov	3	21	19	12	Moderate	High	High	No	2	1	1	4	1	1
15	F	Gov	2	18	21	19	Low	High	High	No	2	1	1	4	1	1
16	M	Gov	3	26	18	16	Moderate	High	High	No	2	1	2	2	1	1
17	M	Gov	3	22	19	14	Moderate	High	High	No	2	1	1	4	2	1
18	M	Gov	3	26	31	20	Moderate	High	High	No	2	1	1	2	1	1
19	M	Gov	3	26	31	20	Moderate	High	High	No	3	1	1	1	1	2
20	F	Gov	3	20	17	12	Moderate	High	High	No	2	1	1	2	2	2
21	M	Gov	3	29	27	15	High	High	High	Yes	3	2	2	2	2	2
22	F	Priva	3	25	16	15	Moderate	High	High	No	1	1	1	1	2	1
23	M	Gov	3	31	21	15	High	High	High	Yes	1	1	2	2	2	1
24	M	Gov	3	29	17	13	High	High	High	Yes	2	1	1	4	2	1
25	M	Gov	2	25	19	9	Moderate	High	Moderate	No	3	2	2	4	2	1
26	M	Priva	3	31	27	17	High	High	High	Yes	1	2	1	2	2	2
27	M	Priva	3	29	21	19	High	High	High	Yes	2	1	1	3	2	2
28	F	Priva	3	29	21	19	High	High	High	Yes	1	1	1	2	2	2
29	F	Priva	3	23	16	14	Moderate	High	High	No	1	1	1	2	1	1
30	F	Priva	3	23	15	18	Moderate	High	High	No	1	1	1	2	2	1
31	M	Gov	3	34	22	20	High	High	High	Yes	1	1	1	4	2	2
32	M	Gov	3	37	24	19	High	High	High	Yes	2	1	2	2	1	2
33	F	Gov	3	24	23	19	Moderate	High	High	No	3	1	2	2	2	2
34	M	Gov	1	19	15	13	Moderate	High	High	No	2	2	2	4	2	2
35	M	Gov	3	16	25	15	Low	High	High	No	3	1	2	2	2	1
36	M	Gov	3	21	25	15	Moderate	High	High	No	2	1	1	2	1	1
37	M	Gov	3	13	25	15	Low	High	High	No	1	1	2	2	2	1
38	M	Gov	2	26	17	17	Moderate	High	High	No	2	1	2	1	1	1
39	M	Gov	3	29	17	15	High	High	High	Yes	1	1	1	2	2	1
40	M	Gov	3	13	25	17	Low	High	High	No	1	1	2	2	2	1
41	F	Gov	3	33	17	15	High	High	High	Yes	1	1	1	4	1	1
42	F	Gov	3	29	17	15	High	High	High	Yes	2	1	1	2	2	1
43	M	Gov	3	15	17	13	Low	High	High	No	3	1	2	2	1	1
44	M	Gov	2	26	17	17	Moderate	High	High	No	3	1	2	4	1	1
45	F	Priva	3	34	24	15	High	High	High	Yes	2	1	1	4	1	1
46	F	Gov	3	34	26	13	High	High	High	Yes	2	1	2	4	1	1
47	M	Priva	2	25	20	16	Moderate	High	High	No	1	1	1	2	2	2
48	M	Gov	3	25	19	16	Moderate	High	High	No	2	2	2	2	2	1
49	M	Priva	3	25	21	15	Moderate	High	High	No	2	2	2	2	2	1
50	M	Priva	3	22	19	14	Moderate	High	High	No	2	1	1	2	2	2
51	M	Gov	3	25	19	15	Moderate	High	High	No	2	1	2	1	2	1
52	M	Gov	2	25	16	15	Moderate	High	High	No	2	1	2	4	2	2
53	F	Gov	3	22	14	9	Moderate	High	Moderate	No	1	2	2	2	1	2
54	M	Priva	3	21	19	15	Moderate	High	High	No	3	1	1	2	1	1
55	F	Gov	3	36	23	20	High	High	High	Yes	1	2	2	4	1	1
56	M	Priva	2	25	19	13	Moderate	High	High	No	2	1	2	2	2	2
57	F	Priva	3	24	25	13	Moderate	High	High	No	2	1	2	2	2	1
58	M	Priva	3	34	24	12	High	High	High	Yes	1	1	1	2	2	1
59	M	Gov	3	21	24	15	Moderate	High	High	No	2	1	1	2	1	2
60	M	Gov	3	19	15	12	Moderate	High	High	No	2	1	2	2	1	1
61	M	Gov	3	17	15	16	Low	High	High	No	2	1	2	2	1	1
62	F	Gov	3	17	15	13	Low	High	High	No	2	1	2	2	1	1
63	F	Priva	2	24	22	13	Moderate	High	High	No	2	1	1	2	2	1
64	M	Gov	1	23	25	20	Moderate	High	High	No	2	1	1	3	1	2
65	M	Gov	1	25	16	15	Moderate	High	High	No	2	1	2	3	1	1
66	M	Gov	1	22	27	18	Moderate	High	High	No	2	1	1	3	1	2
67	M	Gov	1	33	23	19	High	High	High	Yes	2	1	1	3	1	1
68	M	Gov	1	31	25	18	High	High	High	Yes	2	1	1	3	1	2
69	M	Gov	1	33	23	17	High	High	High	Yes	2	1	2	3	1	1
70	F	Gov	1	33	25	18	High	High	High	Yes	2	1	2	3	1	1
71	M	Priva	1	33	23	17	High	High	High	Yes	2	1	2	3	1	1
72	M	Gov	1	34	36	17	High	Moderate	High	No	3	2	2	3	1	2
73	M	Gov	1	30	36	17	High	Moderate	High	No	2	1	1	3	1	2
74	M	Gov	1	25	22	19	Moderate	High	High	No	3	1	1	3	1	2
75	M	Priva	1	19	15	17	Moderate	High	High	No	2	1	2	3	1	2
76	M	Gov	1	25	22	19	Moderate	High	High	No	3	2	2	3	1	1
77	M	Gov	1	25	22	19	Moderate	High	High	No	3	2	2	3	1	1
78	M	Gov	1	30	30	17	High	High	High	Yes	3	2	2	3	1	2
79	M	Priva	1	25	22	17	Moderate	High	High	No	3	1	1	3	1	2
80	M	Gov	1	30	30	15	High	High	High	Yes	3	2	2	3	1	2
81	M	Gov	1	30	36	17	High	Moderate	High	No	3	2	2	3	1	2
82	M	Priva	1	30	36	14	High	Moderate	High	No	3	1	1	3	1	2
83	M	Gov	1	19	15	17	Moderate	High	High	No	3	2	2	3	1	2
84	F	Priva	1	19	14	17	Moderate	High	High	No	2	1	1	3	1	1
85	M	Gov	1	27	26	14	High	High	High	Yes	3	2	2	3	1	2
86	M	Gov	1	27	26	14	High	High	High	Yes	3	2	2	3	1	2
87	M	Gov	1	27	26	14	High	High	High	Yes	3	2	2	3	1	2
88	F	Priva	3	30	23	18	High	High	High	Yes	1	1	1	1	2	2
89	F	Gov	2	33	25	18	High	High	High	Yes	1	1	1	1	2	2
90	F	Gov	3	29	22	11	High	High	High	Yes	1	1	1	1	2	2
91	F	Priva	3	29	22	11	High	High	High	Yes	1	1	1	1	2	2
92	F	Gov	3	20	15	15	Moderate	High	High	No	2	1	2	1	2	2
93	F	Gov	3	26	21	19	Moderate	High	High	No	2	1	1	1	2	2
94	F	Gov	3	30	29	16	High	High	High	Yes	1	1	2	1	2	1
95	F	Gov	3	30	29	16	High	High	High	Yes	1	1	1	1	2	1
96	F	Gov	3	29	16	14	High	High	High	Yes	2	1	2	1	2	2
97	F	Gov	3	37	25	18	High	High	High	Yes	3	1	1	1	2	2
98	F	Gov	3	30	32	11	High	High	High	Yes	1	1	1	1	2	2
99	F	Gov	3	27	23	16	High	High	High	Yes	2	1	2	1	2	2
100	F	Priva	1	35	24	20	High	High	High	Yes	1	1	1	1	2	1
101	F	Gov	3	37	23	20	High	High	High	Yes	2	1	1	1	2	2
102	F	Gov	3	33	24	20	High	High	High	Yes	2	2	1	1	2	2
103	F	Gov	3	28	20	17	High	High	High	Yes	2	1	1	1	1	2
104	F	Gov	2	30	26	20	High	High	High	Yes	3	2	1	1	2	2
105	F	Gov	3	35	19	18	High	High	High	Yes	2	2	2	1	2	1
106	F	Gov	3	35	19	18	High	High	High	Yes	1	1	2	1	2	2
107	F	Gov	3	36	21	18	High	High	High	Yes	2	2	1	1	2	2
108	F	Gov	3	22	16	15	Moderate	High	High	No	2	1	1	1	2	2
109	F	Gov	3	33	25	19	High	High	High	Yes	2	2	1	1	2	2
110	F	Priva	3	32	16	22	High	High	High	Yes	1	1	1	1	2	2
111	F	Priva	1	24	19	19	Moderate	High	High	No	1	1	1	1	2	1
112	F	Gov	3	31	18	14	High	High	High	Yes	2	1	1	1	2	2
113	F	Gov	3	26	18	12	Moderate	High	High	No	2	1	1	1	1	2
114	F	Gov	3	35	18	15	High	High	High	Yes	2	1	2	1	2	2
115	F	Gov	1	24	20	15	Moderate	High	High	No	2	2	1	4	1	2
116	F	Gov	1	42	27	23	High	High	High	Yes	2	2	2	1	1	2
117	F	Gov	1	25	17	18	Moderate	High	High	No	3	2	2	4	1	1
118	M	Gov	1	25	19	20	Moderate	High	High	No	1	2	1	3	1	2
119	M	Gov	1	20	19	16	Moderate	High	High	No	3	2	1	4	2	2
120	M	Gov	1	26	26	17	Moderate	High	High	No	2	2	1	3	1	2
121	M	Gov	1	22	20	17	Moderate	High	High	No	2	2	1	3	1	2
122	M	Gov	1	24	19	17	Moderate	High	High	No	2	2	2	3	1	2
123	M	Gov	1	27	19	18	High	High	High	Yes	3	2	1	2	1	1
124	F	Gov	1	34	23	23	High	High	High	Yes	1	2	1	2	1	2
125	M	Gov	1	27	19	18	High	High	High	Yes	2	2	1	2	1	2
126	F	Gov	1	23	17	12	Moderate	High	High	No	1	2	1	2	1	2
127	M	Gov	1	30	18	15	High	High	High	Yes	2	2	2	2	1	1
128	M	Gov	1	29	20	22	High	High	High	Yes	2	2	1	4	1	1
129	F	Gov	1	28	15	19	High	High	High	Yes	1	1	1	3	1	1
130	M	Priva	1	27	14	21	High	High	High	Yes	1	2	2	3	1	2
131	M	Gov	1	31	17	17	High	High	High	Yes	1	2	1	2	1	2
132	F	Gov	1	31	17	18	High	High	High	Yes	2	2	1	2	1	2
133	M	Gov	1	21	20	17	Moderate	High	High	No	1	1	1	2	1	2
134	M	Gov	1	37	30	21	High	High	High	Yes	2	2	2	2	1	2
135	M	Gov	1	29	25	14	High	High	High	Yes	1	1	2	2	1	2
136	M	Gov	2	27	26	24	High	High	High	Yes	1	2	1	1	1	2
137	M	Gov	1	33	25	16	High	High	High	Yes	1	2	1	2	1	1
138	M	Gov	1	36	31	20	High	High	High	Yes	2	2	1	2	1	2
139	M	Gov	1	30	20	21	High	High	High	Yes	2	2	1	2	1	2
140	M	Gov	1	29	22	17	High	High	High	Yes	2	2	1	2	2	2
141	M	Priva	1	23	28	19	Moderate	High	High	No	1	1	1	4	1	1
142	M	Gov	1	26	35	20	Moderate	Moderate	High	No	2	1	1	1	1	1
143	M	Gov	1	37	29	21	High	High	High	Yes	2	1	2	2	2	2
144	F	Priva	1	28	17	17	High	High	High	Yes	1	1	1	2	1	1
145	M	Gov	1	22	25	17	Moderate	High	High	No	3	1	2	4	1	1
146	M	Gov	1	26	25	17	Moderate	High	High	No	2	1	2	4	1	1
147	M	Gov	1	22	21	15	Moderate	High	High	No	2	2	1	2	1	2
148	M	Gov	1	35	27	19	High	High	High	Yes	2	2	1	2	1	2
149	M	Gov	1	28	16	19	High	High	High	Yes	2	2	1	2	1	1
150	F	Gov	1	45	24	21	High	High	High	Yes	2	2	1	3	1	2
151	M	Gov	1	27	16	18	High	High	High	Yes	3	2	2	3	1	2
152	F	Gov	1	28	25	16	High	High	High	Yes	2	2	1	2	1	2
153	M	Gov	1	29	25	19	High	High	High	Yes	1	2	1	3	1	2
154	M	Gov	1	28	23	19	High	High	High	Yes	1	2	1	2	1	2
155	M	Gov	1	33	18	18	High	High	High	Yes	1	2	1	3	1	2
156	M	Gov	1	25	19	19	Moderate	High	High	No	3	2	1	2	1	2
157	F	Gov	1	29	19	13	High	High	High	Yes	1	2	1	4	1	1
158	M	Gov	1	29	14	9	High	High	Moderate	No	1	1	1	2	1	1
159	F	Gov	3	29	22	21	High	High	High	Yes	2	1	2	4	2	2
160	M	Priva	3	41	29	20	High	High	High	Yes	1	1	1	4	1	2
161	M	Priva	3	28	25	21	High	High	High	Yes	1	1	1	4	2	2
162	F	Gov	3	35	25	21	High	High	High	Yes	1	2	1	4	1	1
163	M	Priva	3	36	25	22	High	High	High	Yes	2	1	1	4	1	1
164	M	Gov	3	23	19	14	Moderate	High	High	No	1	1	2	4	2	1
165	M	Priva	3	34	22	17	High	High	High	Yes	1	1	1	4	1	1
166	M	Priva	3	33	22	17	High	High	High	Yes	2	1	1	4	1	1
167	F	Gov	3	34	28	19	High	High	High	Yes	2	1	1	4	1	1
168	M	Priva	3	34	22	16	High	High	High	Yes	1	1	1	4	1	2
