# Supplementary material for: Burnout syndrome among frontline doctors of secondary and tertiary care hospitals of Bangladesh during COVID-19 pandemic
Source: PLoS One. 2022 Nov 22;17(11):e0277875. doi: 10.1371/journal.pone.0277875 (PMC9681110; doi:10.1371/journal.pone.0277875)
Supplement: S2 File — (XLSX) [file pone.0277875.s002.xlsx]

## Sheet: Sheet1
id	age	ace_year	pt_turn	duty_hour	Q1	Q2	Q3	Q6	Q8	Q13	Q14	Q16	Q20	Q4	Q7	Q9	Q12	Q17	Q18	Q19	Q21	Q5	Q10	Q11	Q15	Q22	Sex	Em_type	Degree	Duty_p	Duty_T
1	2	2	5	1	3	4	1	1	4	4	4	5	1	2	1	1	4	2	2	1	1	1	2	4	5	5	M	Gov	MDMS	5	3
2	1	4	4	1	3	3	3	4	3	3	5	5	3	3	5	1	5	5	1	3	1	3	5	4	1	1	M	Gov	Diplo	5	3
3	1	3	3	2	3	3	4	4	5	3	1	4	4	2	4	4	4	5	1	3	1	4	5	4	3	1	F	Gov	MDMS	5	3
4	1	1	5	1	1	1	1	1	3	5	1	5	1	1	1	1	1	1	1	1	1	1	4	4	4	4	M	Priva	MDMS	2	2
5	1	2	5	2	3	4	3	2	3	5	5	5	3	2	3	2	5	5	1	1	1	2	5	5	4	5	M	Gov	MDMS	5	3
6	1	1	5	2	3	2	3	3	3	3	3	3	3	3	3	2	4	4	2	1	1	1	2	4	2	1	M	Priva	MDMS	2	2
7	2	5	2	1	3	4	4	4	4	1	4	4	3	3	4	4	3	4	1	1	1	4	4	4	4	4	M	Gov	FCPS	5	2
8	1	2	3	1	3	3	3	3	3	3	4	4	3	3	4	4	3	4	1	1	1	4	4	4	4	4	M	Gov	Diplo	1	3
9	1	3	2	1	4	5	3	3	2	1	4	4	5	4	4	4	3	4	1	1	1	3	2	4	4	1	F	Priva	MDMS	5	3
10	3	4	2	1	2	3	4	2	3	2	3	3	2	2	2	1	3	4	3	1	1	1	4	4	2	2	M	Gov	FCPS	2	3
11	3	1	2	1	5	5	4	2	3	2	3	3	2	2	2	1	5	4	3	1	1	1	4	4	2	2	M	Gov	MDMS	2	3
12	2	3	2	1	3	3	3	3	3	3	2	2	3	3	2	3	3	3	3	2	1	3	3	5	3	3	F	Gov	MDMS	2	3
13	2	4	2	1	3	3	3	2	2	3	5	3	3	3	3	2	3	3	3	2	1	3	3	4	3	3	M	Gov	MDMS	2	3
14	2	2	2	1	3	2	2	1	3	3	3	2	2	3	3	2	3	1	2	3	2	3	2	3	3	1	M	Gov	MDMS	5	3
15	2	1	3	1	2	2	2	1	2	3	3	2	1	2	3	3	4	4	2	2	1	3	3	4	4	5	F	Gov	MDMS	4	2
16	2	5	2	1	3	3	3	1	3	3	5	2	3	1	5	2	5	1	2	1	1	3	2	3	3	5	M	Gov	MDMS	2	3
17	2	2	5	1	2	3	3	2	1	2	5	3	1	2	2	4	3	5	1	1	1	3	2	3	3	3	M	Gov	MDMS	5	3
18	2	1	2	1	3	2	3	3	5	3	1	3	3	5	5	5	2	5	5	3	1	4	3	3	5	5	M	Gov	MDMS	2	3
19	4	2	1	2	3	2	3	3	5	3	1	3	3	5	5	5	2	5	5	3	1	4	3	3	5	5	M	Gov	MDMS	1	3
20	2	3	5	2	2	2	2	2	3	2	3	2	2	2	2	2	1	4	3	2	1	2	3	3	2	2	F	Gov	MDMS	2	3
21	4	5	5	2	2	2	3	2	2	5	5	5	3	5	4	2	5	5	3	1	2	2	3	5	3	2	M	Gov	MO	2	3
22	1	1	5	1	1	3	1	1	3	4	4	4	4	1	3	1	4	4	1	1	1	1	4	5	4	1	F	Priva	MDMS	1	3
23	1	4	5	1	3	2	3	2	2	5	5	4	5	3	5	2	4	4	1	1	1	2	2	4	4	3	M	Gov	MDMS	2	3
24	2	2	5	1	2	4	4	3	4	3	4	4	1	1	4	1	4	4	1	1	1	1	4	4	3	1	M	Gov	MDMS	5	3
25	3	4	4	1	3	3	3	1	3	5	4	2	1	3	3	2	3	3	3	1	1	1	1	3	3	1	M	Gov	MO	5	2
26	1	1	5	2	3	4	3	3	4	3	3	5	3	4	4	4	4	4	3	3	1	3	4	4	3	3	M	Priva	EMO	2	3
27	2	1	5	2	3	3	3	1	5	5	3	3	3	3	3	5	3	3	1	2	1	3	5	3	5	3	M	Priva	MDMS	3	3
28	1	1	5	2	3	3	3	1	5	5	3	3	3	3	3	5	3	3	1	2	1	3	5	3	5	3	F	Priva	MDMS	2	3
29	1	1	2	1	3	2	3	1	2	4	4	2	2	2	3	1	4	3	1	1	1	2	5	4	2	1	F	Priva	MDMS	2	3
30	1	1	5	1	3	2	3	3	1	3	4	2	2	3	3	2	1	3	1	1	1	2	3	5	3	5	F	Priva	MDMS	2	3
31	1	3	5	2	3	3	5	2	4	5	4	5	3	3	3	3	4	4	3	1	1	5	5	4	3	3	M	Gov	MDMS	5	3
32	2	5	3	2	5	5	3	4	5	3	5	2	5	4	4	3	3	3	3	2	2	5	3	3	3	5	M	Gov	FCPS	2	3
33	3	5	5	2	3	4	4	2	5	1	1	1	3	4	2	3	4	4	4	1	1	4	5	5	4	1	F	Gov	MDMS	2	3
34	2	5	5	2	1	2	1	1	2	3	5	2	2	2	3	1	3	3	1	1	1	3	3	3	3	1	M	Gov	MO	5	1
35	3	4	5	1	1	2	1	1	2	3	2	2	2	3	4	4	3	4	3	2	2	3	2	5	4	1	M	Gov	MDMS	2	3
36	2	2	3	1	2	3	3	2	2	3	1	2	3	3	4	4	3	4	3	2	2	3	2	5	4	1	M	Gov	MDMS	2	3
37	1	4	5	1	1	2	1	1	2	3	1	1	1	3	4	4	3	4	3	2	2	3	2	5	4	1	M	Gov	MDMS	2	3
38	2	4	3	1	2	3	2	2	3	5	5	2	2	2	3	1	3	5	1	1	1	1	5	5	5	1	M	Gov	MDMS	1	2
39	1	1	5	1	3	3	3	2	5	5	3	3	2	2	4	2	3	3	1	1	1	3	3	3	3	3	M	Gov	MDMS	2	3
40	1	5	5	1	1	2	1	1	2	3	1	1	1	3	4	4	3	4	3	2	2	3	5	4	4	1	M	Gov	MDMS	2	3
41	1	2	3	1	5	5	5	5	2	3	3	3	2	2	4	2	3	3	1	1	1	3	3	3	3	3	F	Gov	MDMS	5	3
42	2	2	5	1	3	3	3	2	5	5	3	3	2	2	4	2	3	3	1	1	1	3	3	3	3	3	F	Gov	MDMS	2	3
43	3	5	3	1	1	2	1	2	1	1	4	2	1	2	3	1	3	5	1	1	1	1	1	5	5	1	M	Gov	MDMS	2	3
44	3	4	3	1	2	3	3	2	3	5	5	1	2	2	3	1	3	5	1	1	1	1	5	5	5	1	M	Gov	MDMS	5	2
45	2	3	3	1	5	5	4	4	4	3	3	3	3	4	4	3	4	4	3	1	1	1	3	5	5	1	F	Priva	FCPS	5	3
46	2	4	3	1	5	5	4	4	4	3	3	3	3	4	4	3	3	4	4	3	1	1	3	5	3	1	F	Gov	FCPS	5	3
47	1	1	5	2	3	3	3	2	2	2	5	3	2	3	3	3	5	3	1	1	1	4	4	4	3	1	M	Priva	MDMS	2	2
48	2	4	5	1	2	4	3	2	4	1	1	4	4	3	4	2	1	4	3	1	1	3	3	4	4	2	M	Gov	MO	2	3
49	2	4	5	1	2	4	3	2	4	1	1	4	4	5	4	2	1	4	3	1	1	3	4	4	2	2	M	Priva	MO	2	3
50	2	3	5	2	3	3	3	1	1	1	5	3	2	3	3	3	4	3	1	1	1	1	4	4	3	2	M	Priva	MDMS	2	3
51	2	4	5	1	2	4	3	2	4	1	1	4	4	3	4	2	1	4	3	1	1	3	4	4	2	2	M	Gov	FCPS	1	3
52	2	5	4	2	3	3	3	3	3	3	3	2	2	2	1	4	3	1	3	1	1	4	4	3	1	3	M	Gov	Diplo	5	2
53	1	4	3	2	1	2	2	2	2	5	5	1	2	2	3	1	2	3	1	1	1	1	2	4	1	1	F	Gov	EMO	2	3
54	4	1	2	1	1	4	1	1	1	4	1	4	4	3	4	2	1	4	3	1	1	3	4	4	2	2	M	Priva	MDMS	2	3
55	1	5	3	1	5	5	4	5	4	1	5	2	5	5	5	1	4	5	1	1	1	1	5	4	5	5	F	Gov	EMO	5	3
56	2	4	5	2	3	3	3	2	2	2	5	3	2	3	3	3	4	3	1	1	1	1	4	4	3	1	M	Priva	MDMS	2	2
57	2	5	4	1	1	2	2	2	3	4	4	4	2	1	4	5	5	4	2	2	2	1	3	4	4	1	F	Priva	MDMS	2	3
58	1	1	4	1	5	5	4	4	4	3	3	3	3	4	4	3	4	4	3	1	1	1	3	5	2	1	M	Priva	MDMS	2	3
59	2	2	3	2	1	1	1	1	3	4	4	3	3	4	4	3	4	4	3	1	1	1	4	5	4	1	M	Gov	FCPS	2	3
60	2	4	3	1	2	2	5	3	1	1	2	1	2	2	2	1	3	4	1	1	1	2	3	3	1	3	M	Gov	FCPS	2	3
61	2	4	3	1	2	2	3	2	1	1	2	1	3	2	2	1	3	4	1	1	1	3	5	3	2	3	M	Gov	MDMS	2	3
62	2	4	3	1	2	2	3	2	1	1	2	1	3	2	2	1	3	4	1	1	1	2	3	3	2	3	F	Gov	FCPS	2	3
63	2	3	4	1	1	2	2	2	3	4	4	4	2	1	4	5	5	4	1	1	1	1	3	4	4	1	F	Priva	MDMS	2	2
64	2	1	1	2	1	3	1	3	3	1	4	4	3	4	4	3	4	4	4	1	1	4	5	4	4	3	M	Gov	Diplo	3	1
65	2	5	1	1	1	3	1	1	3	4	4	4	4	1	3	1	4	4	1	1	1	1	4	5	4	1	M	Gov	MDMS	3	1
66	2	2	1	2	1	3	3	1	3	3	1	4	3	4	4	3	4	4	4	2	2	4	5	4	4	1	M	Gov	Diplo	3	1
67	2	2	1	1	5	4	5	1	1	4	4	4	5	5	4	1	4	4	1	3	1	1	4	4	5	5	M	Gov	Diplo	3	1
68	2	2	1	2	3	4	3	3	3	1	5	4	5	5	5	2	4	4	1	3	1	3	5	4	3	3	M	Gov	Diplo	3	1
69	2	4	1	1	5	4	5	1	1	4	4	4	5	5	4	1	4	4	1	3	1	1	4	4	5	3	M	Gov	MDMS	3	1
70	2	5	1	1	5	4	5	1	1	4	4	4	5	5	4	1	4	4	1	5	1	1	5	4	5	3	F	Gov	MDMS	3	1
71	2	5	1	1	5	4	5	1	1	4	4	4	5	5	4	1	4	4	1	3	1	1	4	4	5	3	M	Priva	MDMS	3	1
72	4	5	1	2	5	4	4	4	4	1	3	4	5	5	5	5	4	2	5	5	5	4	2	2	5	4	M	Gov	MO	3	1
73	2	1	1	2	5	4	4	4	4	1	1	3	4	5	5	5	4	2	5	5	5	4	2	2	5	4	M	Gov	Diplo	3	1
74	3	1	1	2	3	5	3	2	1	2	3	3	3	5	3	2	4	3	1	2	2	3	5	5	3	3	M	Gov	Diplo	3	1
75	2	5	1	2	1	1	1	1	3	4	4	3	1	1	3	1	4	3	1	1	1	1	5	4	2	5	M	Priva	MDMS	3	1
76	4	4	1	1	3	5	3	2	1	2	3	3	3	5	3	2	4	3	1	2	2	3	5	5	3	3	M	Gov	MO	3	1
77	4	4	1	1	3	5	3	2	1	2	3	3	3	5	3	2	4	3	1	2	2	3	5	5	3	3	M	Gov	MO	3	1
78	3	5	1	2	3	5	3	4	3	2	2	3	5	5	5	5	4	2	3	3	3	4	3	2	3	5	M	Gov	MO	3	1
79	4	1	1	2	3	5	3	2	1	2	3	3	3	5	3	2	4	3	1	2	2	3	5	5	2	2	M	Priva	Diplo	3	1
80	4	5	1	2	3	5	3	4	3	2	2	3	5	5	5	5	5	1	3	3	3	4	3	1	2	5	M	Gov	MO	3	1
81	3	5	1	2	5	4	4	4	4	1	1	3	4	5	5	5	4	2	5	5	5	4	2	2	5	4	M	Gov	MO	3	1
82	4	1	1	2	5	4	4	4	4	1	1	3	4	5	5	5	4	2	5	5	5	4	2	2	5	1	M	Priva	Diplo	3	1
83	3	5	1	2	1	1	1	1	3	4	4	3	1	1	3	1	4	3	1	1	1	1	5	4	2	5	M	Gov	MO	3	1
84	2	3	1	1	1	1	1	1	3	4	4	3	1	1	2	1	4	3	1	1	1	1	5	4	2	5	F	Priva	MDMS	3	1
85	3	5	1	2	4	4	4	4	4	1	1	1	4	4	4	4	1	1	4	4	4	4	1	1	4	4	M	Gov	MO	3	1
86	3	4	1	2	4	4	4	4	4	1	1	1	4	4	4	4	1	1	4	4	4	4	1	1	4	4	M	Gov	MO	3	1
87	3	4	1	2	4	4	4	4	4	1	1	1	4	4	4	4	1	1	4	4	4	4	1	1	4	4	M	Gov	MO	3	1
88	1	2	5	2	3	3	4	3	1	2	4	5	5	3	3	5	4	3	3	1	1	4	4	3	2	5	F	Priva	Diplo	1	3
89	1	2	5	2	5	3	4	1	1	5	4	5	5	4	4	5	4	5	1	1	1	4	4	4	1	5	F	Gov	MDMS	1	2
90	1	2	5	2	2	4	3	1	3	4	4	5	3	3	3	2	3	4	5	1	1	1	4	4	1	1	F	Gov	Diplo	1	3
91	1	3	5	2	2	4	3	1	3	4	4	5	3	3	3	2	3	4	5	1	1	1	4	4	1	1	F	Priva	MDMS	1	3
92	2	5	5	2	3	3	3	1	1	4	3	1	1	1	1	1	4	3	1	3	1	1	4	4	3	3	F	Gov	FCPS	1	3
93	2	3	5	2	1	2	3	5	4	2	3	3	3	1	1	2	4	4	3	5	1	1	5	5	3	5	F	Gov	MDMS	1	3
94	1	4	4	1	3	4	5	1	3	4	4	4	2	5	5	4	4	4	5	1	1	5	4	5	1	1	F	Gov	MDMS	1	3
95	1	2	4	1	3	4	5	1	3	4	4	4	2	5	5	4	4	4	5	1	1	5	4	5	1	1	F	Gov	Diplo	1	3
96	2	5	5	2	5	3	3	4	4	2	3	3	2	3	3	2	1	4	1	1	1	3	3	3	3	2	F	Gov	MDMS	1	3
97	3	2	5	2	5	5	4	4	4	5	4	2	4	5	4	1	5	4	4	1	1	5	3	3	5	2	F	Gov	Diplo	1	3
98	1	1	5	2	4	1	4	4	4	1	4	4	4	4	4	4	4	4	4	4	4	4	1	2	2	2	F	Gov	FCPS	1	3
99	2	4	5	2	3	3	3	2	1	4	4	4	3	3	4	1	5	5	1	3	1	3	4	4	3	2	F	Gov	MDMS	1	3
100	1	3	4	1	3	5	4	4	4	5	3	3	4	5	5	5	1	3	1	3	1	4	3	5	5	3	F	Priva	Diplo	1	1
101	2	2	5	2	5	5	4	4	4	5	4	2	4	5	4	5	1	3	1	3	1	4	3	5	5	3	F	Gov	MDMS	1	3
102	2	3	5	2	5	5	4	4	4	1	3	3	4	5	5	5	1	3	1	3	1	4	3	5	5	3	F	Gov	MO	1	3
103	2	1	2	2	5	5	1	3	2	5	3	3	1	3	4	1	4	3	3	1	1	1	4	4	3	5	F	Gov	Diplo	1	3
104	3	1	5	2	3	4	4	3	3	5	2	3	3	5	4	2	5	5	1	3	1	4	4	4	4	4	F	Gov	MO	1	2
105	2	5	5	1	5	5	4	1	3	5	5	4	3	1	4	4	3	4	1	1	1	1	5	4	4	4	F	Gov	MO	1	3
106	1	5	5	2	5	5	4	1	3	5	5	4	3	1	4	4	3	4	1	1	1	1	5	4	4	4	F	Gov	MDMS	1	3
107	2	3	5	2	5	5	4	1	3	5	5	4	4	3	4	4	3	4	1	1	1	1	5	4	4	4	F	Gov	MO	1	3
108	2	2	5	2	2	3	1	1	1	5	4	4	1	1	2	2	4	4	1	1	1	1	4	4	5	1	F	Gov	FCPS	1	3
109	2	3	5	2	4	4	5	5	5	1	3	2	4	5	4	1	5	4	4	1	1	5	3	3	5	3	F	Gov	MO	1	3
110	1	2	5	2	5	5	3	4	4	2	3	3	3	1	3	4	1	4	1	1	1	4	5	4	4	5	F	Priva	Diplo	1	3
111	1	1	5	1	3	3	3	3	3	3	3	2	1	3	3	3	3	3	2	1	1	3	4	5	5	2	F	Priva	MDMS	1	1
112	2	3	5	2	3	3	3	2	3	5	5	3	4	1	2	1	5	5	2	1	1	1	4	5	2	2	F	Gov	FCPS	1	3
113	2	3	3	2	3	5	2	2	1	3	4	4	2	2	2	2	4	4	2	1	1	2	4	2	2	2	F	Gov	MDMS	1	3
114	2	5	5	2	5	4	5	5	1	2	5	3	5	1	3	3	4	4	1	1	1	4	3	4	3	1	F	Gov	MDMS	1	3
115	2	1	2	2	1	3	2	2	2	4	5	3	2	2	3	1	5	5	2	1	1	2	5	5	2	1	F	Gov	MO	5	1
116	2	5	2	2	5	5	5	3	4	5	5	5	5	5	4	5	5	5	1	1	1	3	5	5	5	5	F	Gov	MO	1	1
117	4	5	2	1	3	4	3	2	1	4	3	3	2	2	2	1	4	5	1	1	1	1	5	5	5	2	F	Gov	MO	5	1
118	1	1	1	2	1	2	2	2	1	5	5	5	2	2	3	1	5	5	1	1	1	2	5	5	5	3	M	Gov	EMO	3	1
119	4	1	5	2	1	2	1	1	1	5	5	2	2	2	2	2	5	5	1	1	1	2	5	5	2	2	M	Gov	EMO	5	1
120	2	3	1	2	1	4	4	3	4	1	4	4	1	4	5	4	5	5	1	1	1	1	5	5	5	1	M	Gov	MO	3	1
121	2	1	1	2	1	3	3	2	3	2	3	4	1	3	3	1	5	5	1	1	1	1	5	5	5	1	M	Gov	MO	3	1
122	2	5	1	2	2	3	3	2	3	1	4	4	2	3	2	1	2	5	2	3	1	1	5	5	5	1	M	Gov	MO	3	1
123	4	2	1	1	3	4	2	3	1	2	3	4	5	1	4	3	4	4	1	1	1	3	4	4	4	3	M	Gov	MO	2	1
124	1	1	3	2	4	5	3	4	2	3	4	5	4	1	5	4	5	5	1	1	1	4	5	5	5	4	F	Gov	MO	2	1
125	2	1	3	2	3	4	2	3	1	2	5	4	3	1	4	3	4	4	1	1	1	3	4	4	4	3	M	Gov	MO	2	1
126	1	1	3	2	3	3	2	2	2	3	3	3	2	2	3	2	3	3	2	1	1	2	3	3	2	2	F	Gov	MO	2	1
127	2	5	2	1	4	3	5	5	2	2	3	3	3	2	2	2	4	4	1	2	1	2	4	4	3	2	M	Gov	EMO	2	1
128	2	1	2	1	3	3	4	3	1	2	5	5	3	1	5	3	3	5	1	1	1	3	5	5	5	4	M	Gov	MO	5	1
129	1	1	1	1	4	3	2	3	2	5	4	2	3	2	2	2	3	1	1	3	1	2	5	5	5	2	F	Gov	FCPS	3	1
130	1	4	1	2	1	2	3	1	3	5	5	4	3	1	3	1	5	1	1	1	1	1	5	5	5	5	M	Priva	MO	3	1
131	1	2	2	2	3	5	4	2	2	4	5	3	3	2	2	1	5	2	2	2	1	2	2	5	3	5	M	Gov	MO	2	1
132	2	1	2	2	3	5	4	2	2	4	5	3	3	2	2	1	5	2	2	2	1	2	2	5	4	5	F	Gov	MO	2	1
133	1	1	2	2	1	1	1	1	1	5	5	5	1	1	5	1	5	5	1	1	1	1	5	5	5	1	M	Gov	MDMS	2	1
134	2	5	2	2	5	5	4	5	3	3	3	4	5	4	4	5	4	5	4	2	2	3	3	5	5	5	M	Gov	MO	2	1
135	1	5	1	2	4	4	3	3	3	3	3	3	3	4	3	2	4	3	4	3	2	2	3	2	3	4	M	Gov	MDMS	2	1
136	1	1	1	2	4	1	3	3	2	4	4	3	3	1	4	2	5	5	4	4	1	5	5	5	5	4	M	Gov	MO	1	2
137	1	2	2	1	4	3	5	3	3	4	5	3	3	3	4	3	4	3	3	3	2	3	4	4	3	2	M	Gov	MO	2	1
138	2	1	1	2	4	4	4	4	3	4	4	4	5	3	5	5	5	5	2	5	1	5	5	5	3	2	M	Gov	MO	2	1
139	2	1	2	2	1	4	4	1	1	5	5	5	4	1	1	1	5	5	5	1	1	1	5	5	5	5	M	Gov	MO	2	1
140	2	1	5	2	3	4	2	2	1	5	5	3	4	3	5	1	5	5	1	1	1	1	5	5	3	3	M	Gov	EMO	2	1
141	1	1	2	1	1	1	3	5	1	1	5	3	3	1	1	1	5	5	5	5	5	1	5	5	5	3	M	Priva	FCPS	5	1
142	2	2	2	1	2	3	2	2	2	5	4	4	2	4	5	5	4	4	5	4	4	5	4	4	4	3	M	Gov	Diplo	1	1
143	2	4	5	2	4	4	3	5	4	3	5	5	4	4	5	3	5	5	1	5	1	3	5	4	5	4	M	Gov	MDMS	2	1
144	1	1	3	1	2	5	2	1	2	5	5	5	1	1	2	1	5	5	1	1	1	1	5	5	5	1	F	Priva	FCPS	2	1
145	4	5	3	1	1	3	1	1	1	5	5	3	2	3	3	2	5	5	5	1	1	1	5	5	5	1	M	Gov	MDMS	5	1
146	2	5	2	1	1	3	1	2	4	5	5	3	2	3	4	1	5	5	5	1	1	1	5	5	5	1	M	Gov	FCPS	5	1
147	2	2	1	2	1	1	3	2	1	5	5	3	1	3	3	1	2	3	2	2	5	1	4	5	3	2	M	Gov	MO	2	1
148	2	1	1	2	4	4	4	3	3	4	4	4	5	3	5	3	5	5	2	2	2	5	5	5	2	2	M	Gov	MO	2	1
149	2	2	1	1	4	1	4	4	1	4	1	5	4	1	1	1	5	5	1	1	1	1	5	5	4	4	M	Gov	MO	2	1
150	2	1	1	2	5	5	5	5	5	5	5	5	5	1	5	5	5	5	1	1	1	5	5	5	5	1	F	Gov	MO	3	1
151	3	5	2	2	4	4	2	1	1	4	5	5	1	1	1	1	5	5	1	1	1	2	5	5	5	1	M	Gov	MO	3	1
152	2	1	2	2	2	4	2	2	3	3	5	4	3	3	4	3	4	4	4	2	1	1	4	4	3	4	F	Gov	MO	2	1
153	1	1	2	2	4	5	1	3	1	3	5	4	3	3	3	2	5	5	2	3	2	3	5	5	3	3	M	Gov	MO	3	1
154	1	3	1	2	3	3	4	2	3	1	4	4	4	5	4	3	4	4	1	1	1	4	4	5	5	1	M	Gov	MO	2	1
155	1	1	1	2	5	1	3	5	3	5	4	4	3	1	3	3	3	5	1	1	1	5	4	4	3	2	M	Gov	MO	3	1
156	4	3	1	2	1	4	3	2	1	4	4	5	1	3	1	1	4	4	4	1	1	1	4	4	5	5	M	Gov	MO	2	1
157	1	1	2	1	3	5	3	3	5	2	4	2	2	2	2	2	4	4	3	1	1	2	5	4	1	1	F	Gov	MO	5	1
158	1	1	1	1	5	3	3	1	3	3	4	2	5	3	1	2	2	3	1	1	1	2	1	3	2	1	M	Gov	Diplo	2	1
159	2	4	5	2	3	3	4	3	1	4	5	4	2	1	2	2	5	5	5	1	1	4	5	5	5	2	F	Gov	MDMS	4	3
160	1	2	3	2	3	5	4	5	5	5	5	5	4	5	4	3	5	5	3	3	1	3	4	4	5	4	M	Priva	MDMS	4	3
161	1	3	4	2	3	4	3	1	1	4	5	4	3	2	3	3	5	5	4	2	1	3	5	5	5	3	M	Priva	MDMS	4	3
162	1	2	3	1	4	4	4	3	4	4	5	4	3	2	3	3	5	5	4	2	1	3	5	5	5	3	F	Gov	MO	4	3
163	2	2	3	1	4	4	4	3	4	5	5	4	3	2	3	3	5	5	4	2	1	3	5	5	5	4	M	Priva	MDMS	4	3
164	1	4	4	1	2	2	2	2	3	3	4	3	2	2	3	2	4	3	2	2	1	2	3	4	3	2	M	Gov	MDMS	4	3
165	1	1	2	1	5	3	4	2	4	4	5	5	2	4	3	1	5	4	3	1	1	2	4	5	2	4	M	Priva	MDMS	4	3
166	2	2	2	1	5	3	4	2	4	4	5	5	1	4	3	1	5	4	3	1	1	2	4	5	2	4	M	Priva	MDMS	4	3
167	2	3	2	1	5	5	4	3	3	3	5	3	3	4	5	5	5	5	2	1	1	5	5	4	3	2	F	Gov	FCPS	4	3
168	1	1	3	2	5	3	4	2	4	4	5	5	2	4	3	1	5	4	3	1	1	2	4	5	1	4	M	Priva	MDMS	4	3
